# Supplementary material for: White-Sutton syndrome and congenital heart disease: case report and literature review
Source: BMC Pediatr. 2023 Apr 4;23:158. doi: 10.1186/s12887-023-03972-9 (PMC10071667; doi:10.1186/s12887-023-03972-9)
Supplement: Supplementary file 1 — Additional file 1. [file 12887_2023_3972_MOESM1_ESM.xlsx]

## Sheet: Sheet1
Cases with cardiovascular defect
Cases of which mutation description in the literature are questionable
Number	Citation	Patient ID	Description of variants reported in the literature			Validated variant descriptions with VariantValidator (https://variantvalidator.org/)		Variation type	Source of variation	Literature data with detailed phenotype
			RefSeq transcript	Coding genotype	Protein change	HGVS_transcript	HGVS_Predicted_Protein
1	Stessman et al（2016）	UMCN1	NM_015100.3	c.2590C>T	p.Arg864*	NM_015100.4:c.2590C>T	NP_055915.2:p.(Arg864Ter)	Nonsense	de novo	Yes
2	Stessman et al（2016）	UMCN3	NM_015100.3	c.3456_3457del	p.Glu1154Thrfs*4	NM_015100.4:c.3456_3457del	NP_055915.2:p.(Glu1154ThrfsTer4)	Frameshift	de novo	Yes
3	Stessman et al（2016）	UMCN4	NM_015100.3	c.2263del	p.Glu755Serfs*36	NM_015100.4:c.2263del	NP_055915.2:p.(Glu755SerfsTer36)	Frameshift	de novo	Yes
4	Stessman et al（2016）	UMCN5	NM_015100.3	c.1152dup	p.Arg385Serfs*4	NM_015100.4:c.1152dup	NP_055915.2:p.(Arg385SerfsTer4)	Frameshift	de novo	Yes
5	Stessman et al（2016）	UMCN6	NM_015100.3	c.2432+1G>A	p.?	NM_015100.4:c.2432+1G>A	NP_055915.2:p.?	Splice	de novo	Yes
6	Stessman et al（2016）	UMCN7	NM_015100.3	c.2020del	p.Arg674Valfs*9	NM_015100.4:c.2020del	NP_055915.2:p.(Arg674ValfsTer9)	Frameshift	de novo	Yes
7	Stessman et al（2016）	UMCN8	NM_015100.3	c.3847C>T	p.Gln1283*	NM_015100.4:c.3847C>T	NP_055915.2:p.(Gln1283Ter)	Nonsense	de novo	Yes
8	Stessman et al（2016）	UMCN9	NM_015100.3	c.3456_3457del	p.Glu1154Thrfs*4	NM_015100.4:c.3456_3457del	NP_055915.2:p.(Glu1154ThrfsTer4)	Frameshift	de novo	Yes
9	Stessman et al（2016）	UMCN10	NM_015100.3	c.3040C>T	p.Gln1014*	NM_015100.4:c.3040C>T	NP_055915.2:p.(Gln1014Ter)	Nonsense	de novo	Yes
10	Stessman et al（2016）	FR1	NM_015100.3	c.2545+1del	p?	NM_015100.4:c.2545+1del	NP_055915.2:p.?	Splice	de novo	Yes
11	Stessman et al（2016）	FR2	NM_015100.3	c.2400dup	p.Lys801Glnfs*7	NM_015100.4:c.2400dup	NP_055915.2:p.(Lys801GlnfsTer7)	Frameshift	de novo	Yes
12	Stessman et al（2016）	FR3	NM_015100.3	c.2836del	p.Asp946Metfs*12	NM_015100.4:c.2836del	NP_055915.2:p.(Asp946MetfsTer12)	Frameshift	de novo	Yes
13	Stessman et al（2016）	FR4	NM_015100.3	c.2574del	p.His858Glnfs*13	NM_015100.4:c.2574del	NP_055915.2:p.(His858GlnfsTer13)	Frameshift	de novo	Yes
14	Stessman et al（2016）	FR5	NM_015100.3	c.1810G>T	p.Glu604*	NM_015100.4:c.1810G>T	NP_055915.2:p.(Glu604Ter)	Nonsense	de novo	Yes
15	Stessman et al（2016）	FR6	NM_015100.3	c.3001C>T	p.Arg1001*	NM_015100.4:c.3001C>T	NP_055915.2:p.(Arg1001Ter)	Nonsense	de novo	Yes
16	Stessman et al（2016）	EE3	NM_015100.3	c.2196_2198del	p.Val733del	NM_015100.4:c.2196_2198del	NP_055915.2:p.(Val733del)	Inframe deletion	de novo	Yes
17	Stessman et al（2016）	EE4	NM_015100.3	c.2020del	p.Arg674Valfs*9	NM_015100.4:c.2020del	NP_055915.2:p.(Arg674ValfsTer9)	Frameshift	de novo	Yes
18	Stessman et al（2016）	EE5	NM_015100.3	c.1212C>A	p.Tyr404*	NM_015100.4:c.1212C>A	NP_055915.2:p.(Tyr404Ter)	Nonsense	de novo	Yes
19	Stessman et al（2016）	EE6	NM_015100.3	c.538C>T	p.Gln180*	NM_015100.4:c.538C>T	NP_055915.2:p.(Gln180Ter)	Nonsense	de novo	Yes
20	Stessman et al（2016）	EE7	NM_015100.3	c.3139G>T	p.Glu1047*	NM_015100.4:c.3139G>T	NP_055915.2:p.(Glu1047Ter)	Nonsense	de novo	Yes
21	Stessman et al（2016）	EE8	NM_015100.3	c.2291del	p.Pro764Leufs*27	NM_015100.4:c.2291del	NP_055915.2:p.(Pro764LeufsTer27)	Frameshift	de novo	Yes
22	Stessman et al（2016）	EE9Ψ	NM_015100.3	c.2501del	p.Leu834Trpfs*20	NM_015100.4:c.2501del	NP_055915.2:p.(Leu834TrpfsTer20)	Frameshift	NA	Yes
23	Stessman et al（2016）	EE10	NM_015100.3	c.2396G>A	p.Ser799Asn	NM_015100.4:c.2396G>A	NP_055915.2:p.(Ser799Asn)	Missense	de novo	NO
24	Stessman et al（2016）	UMCN2	NM_015100.3	c.3001C>T	p.Arg1001*	NM_015100.4:c.3001C>T	NP_055915.2:p.(Arg1001Ter)	Nonsense	de novo	Yes
25	Iossifov et al. (2014)	13398.p1 (EE1 in this study)	NM_015100.3	c.3600_3607dupTGATGACG	p.Glu1203Valfs*28	NM_015100.4:c.3600_3607dup	NP_055915.2:p.(Glu1203ValfsTer28)	Frameshift	de novo	Yes
26	Iossifov et al. (2014)	13627.p1 (EE2 in this study)	NM_015100.3	c.3022C>T	p.Arg1008*	NM_015100.4:c.3022C>T	NP_055915.2:p.(Arg1008Ter)	Nonsense	de novo	Yes
27	Krumm et al. (2015)	14483.p1 (EE11 in this study)	NM_015100.3	c.941G>A	p.Ser314Asn	NM_015100.4:c.941G>A	NP_055915.2:p.(Ser314Asn)	Missense	de novo	NO
28	Iossifov et al. (2014)	11999.s1 (EE12 in this study)	NM_015100.3	c.1121G>A	p.Arg374Gln	NM_015100.4:c.1121G>A	NP_055915.2:p.(Arg374Gln)	Missense	de novo	NO
29	Iossifov et al. (2014)	14551.p1 (EE13 in this study)	NM_015100.3	c.1790A>G	p.Tyr597Cys	NM_015100.4:c.1790A>G	NP_055915.2:p.(Tyr597Cys)	Missense	de novo	NO
30	Fromer et al. (2014)	3103-01-01	NM_015100.3	c.3936delT	p.Ile1312Metfs*7	NM_015100.4:c.3936del	NP_055915.2:p.(Ile1312MetfsTer7)	Frameshift	de novo	NO
31	Deciphering Developmental Disorders (2015)	sample88	NM_015100.3	c.2711T>A	p.Leu904*	NM_015100.4:c.2711T>A	NP_055915.2:p.(Leu904Ter)	Nonsense	de novo	NO
32	Deciphering Developmental Disorders (2015)	sample87	NM_015100.3	c.3354delC	p.Leu1119Cysfs*3	NM_015100.4:c.3354del	NP_055915.2:p.(Leu1119CysfsTer3)	Frameshift	de novo	NO
33	Fukai et al. (2015)	Patient	NM_015100.3	c.3118G>A	p.Glu1040Lys	NM_015100.4:c.3118G>A	NP_055915.2:p.(Glu1040Lys)	Missense	de novo	Yes
34	Homsy et al. (2015)	1-00961	NM_015100.3	c.284-1G>T	p?	NM_015100.4:c.284-1G>T	NP_055915.2:p.?	Splice	de novo	Yes
35	Homsy et al. (2015)	1-02312	NM_015100.3	c.1838A>G	p.His613Arg	NM_015100.4:c.1838A>G	NP_055915.2:p.(His613Arg)	Missense	de novo	Yes
36	White et al. (2016)	Patient 1	NM_015100.3	c.2321_2324delCTCT	p.Ser774Cysfs*16	NM_015100.4:c.2321_2324del	NP_055915.2:p.(Ser774CysfsTer16)	Frameshift	Not maternal	Yes
37	White et al. (2016)	Patient 2	NM_015100.3	c.2763dupC	p.Thr922Hisfs*22	NM_015100.4:c.2763dup	NP_055915.2:p.(Thr922HisfsTer22)	Frameshift	de novo	Yes
38	White et al. (2016)	Patient 3	NM_015100.3	c.833C>G	p.Ser278*	NM_015100.4:c.833C>G	NP_055915.2:p.(Ser278Ter)	Nonsense	de novo	Yes
39	White et al. (2016)	Patient 4	NM_015100.3	c.2935C>T	p.Arg979*	NM_015100.4:c.2935C>T	NP_055915.2:p.(Arg979Ter)	Nonsense	de novo	Yes
40	White et al. (2016)	Patient 5	NM_015100.3	c.2780dupT	p.Leu927Phefs*17	NM_015100.4:c.2780dup	NP_055915.2:p.(Leu927PhefsTer17)	Frameshift	de novo	Yes
41	Neale et al. (2012)	10C102646	NM_015100.3	c.2459_2462dupGTAC	p.Phe822Tyrfs*43	NM_015100.4:c.2459_2462dup	NP_055915.2:p.(Phe822TyrfsTer43)	Frameshift	de novo	NO
42	Gulsner et al. (2013)	NIMH091221	NM_015100.3	c.3628A>G	p.Thr1210Ala	NM_015100.4:c.3628A>G	NP_055915.2:p.(Thr1210Ala)	Missense	de novo	NO
43	Hashimoto et al. (2015)	P1381	NM_015100.3	c.3125A>G	p.Gln1042Arg	NM_015100.4:c.3125A>G	NP_055915.2:p.(Gln1042Arg)	Missense	de novo	Yes
44	Ye et al. (2015)	Patient 1	NM_015100.3	c.2094_2097dupAACT	p.Val700Asnfs*7	NM_015100.4:c.2094_2097dup	NP_055915.2:p.(Val700AsnfsTer7)	Frameshift	de novo	Yes
45	Ye et al. (2015)	Patient 2	NM_015100.3	c.C3031T	p.Gln1011*	NM_015100.4:c.3031C>T	NP_055915.2:p.(Gln1011Ter)	Nonsense	de novo	Yes
46	Ye et al. (2015)	Patient 3	NM_015100.3	c.2750dupC	p.Pro918Thrfs*26	NM_015100.4:c.2750dup	NP_055915.2:p.(Pro918ThrfsTer26)	Frameshift	de novo	Yes
47	Ye et al. (2015)	Patient 4	NM_015100.3	c.3041delA	p.Gln1014Argfs*5	NM_015100.4:c.3041del	NP_055915.2:p.(Gln1014ArgfsTer5)	Frameshift	de novo	Yes
48	Ye et al. (2015)	Patient 5	NM_015100.3	c.2195_2196delCT	p.Pro732Argfs*11	NM_015100.4:c.2195_2196del	NP_055915.2:p.(Pro732ArgfsTer11)	Frameshift	NA	Yes
49	Ye et al. (2015)	Patient 6	NM_015100.3	32kb deletion of 1q21.3 (exons 4-19 of POGZ)				Deletion	de novo	Yes
50	Ye et al. (2015)	Patient 7	NM_015100.3	c.2514dupC	p.Ser839Leufs*25	NM_015100.4:c.2514dup	NP_055915.2:p.(Ser839LeufsTer25)	Frameshift	de novo	Yes
51	Batzir et al. (2019)	PT1	NM_015100.3	c.2924_2925delTG	p.V975Efs*19	NM_015100.4:c.2924_2925del	NP_055915.2:p.(Val975GlufsTer19)	Frameshift	de novo	Yes
52	Batzir et al. (2019)	PT2	NM_015100.3	c.1483C>T	p.R495*	NM_015100.4:c.1483C>T	NP_055915.2:p.(Arg495Ter)	Nonsense	de novo	Yes
53	Batzir et al. (2019)	PT4	NM_015100.3	c.2729C>A	p.S910*	NM_015100.4:c.2729C>A	NP_055915.2:p.(Ser910Ter)	Nonsense	de novo	Yes
54	Batzir et al. (2019)	PT5	NM_015100.3	c.2833C>T	p.Q945*	NM_015100.4:c.2833C>T	NP_055915.2:p.(Gln945Ter)	Nonsense	de novo	Yes
55	Batzir et al. (2019)	PT6	NM_015100.3	c.3424C>T	p.R1142*	NM_015100.4:c.3424C>T	NP_055915.2:p.(Arg1142Ter)	Nonsense	NR	Yes
56	Batzir et al. (2019)	PT7	NM_015100.3	c.2989C>T	p.R997*	NM_015100.4:c.2989C>T	NP_055915.2:p.(Arg997Ter)	Nonsense	de novo	Yes
57	Batzir et al. (2019)	PT8	NM_015100.3	c.2555G>A	p.W852*	NM_015100.4:c.2555G>A	NP_055915.2:p.(Trp852Ter)	Nonsense	de novo	Yes
58	Batzir et al. (2019)	PT9	NM_015100.3	c.2350C>T	p.R784*	NM_015100.4:c.2350C>T	NP_055915.2:p.(Arg784Ter)	Nonsense	de novo	Yes
59	Batzir et al. (2019)	PT10	NM_015100.3	c.2433-1G>A	N/A	NM_015100.4:c.2433-1G>A	NP_055915.2:p.?	Splice	de novo	Yes
60	Batzir et al. (2019)	PT11	NM_015100.3	c.2709delC	p.L904*	NM_015100.4:c.2709del	NP_055915.2:p.(Leu904Ter)	Nonsense	de novo	Yes
61	Batzir et al. (2019)	PT12	NM_015100.3	32 kb deletion on 1q21.3 (exons 4–19)	N/A			Deletion	de novo	Yes
62	Batzir et al. (2019)	PT13	NM_015100.3	c.3206_3207delAT	p.Y1069*	NM_015100.4:c.3206_3207del	NP_055915.2:p.(Tyr1069Ter)	Nonsense	de novo	Yes
63	Batzir et al. (2019)	PT14	NM_015100.3	c.3001C>T	p.R1001*	NM_015100.4:c.3001C>T	NP_055915.2:p.(Arg1001Ter)	Nonsense	de novo	Yes
64	Batzir et al. (2019)	PT15	NM_015100.3	c.833C>G	p.S278*	NM_015100.4:c.833C>G	NP_055915.2:p.(Ser278Ter)	Nonsense	de novo	Yes
65	Batzir et al. (2019)	PT17	NM_015100.3	c.460-2A>C	N/A	NM_015100.4:c.460-2A>C	NP_055915.2:p.?	Splice	de novo	Yes
66	Batzir et al. (2019)	PT18	NM_015100.3	c.3041del	p.Q1014Rfs*5	NM_015100.4:c.3041del	NP_055915.2:p.(Gln1014ArgfsTer5)	Frameshift	de novo	Yes
67	Batzir et al. (2019)	PT19	NM_015100.3	c.2849dupC	p.V951Sfs*6	NM_015100.4:c.2849dup	NP_055915.2:p.(Val951SerfsTer6)	Frameshift	NR	Yes
68	Batzir et al. (2019)	PT20	NM_015100.3	c.1180_1181delAT	p.M394Vfs*9	NM_015100.4:c.1180_1181del	NP_055915.2:p.(Met394ValfsTer9)	Frameshift	de novo	Yes
69	Batzir et al. (2019)	PT21	NM_015100.3	c.3591_3592delTG	p.S1197Rfs*4	NM_015100.4:c.3591_3592del	NP_055915.2:p.(Ser1197ArgfsTer4)	Frameshift	Maternally-inherited	Yes
70	Batzir et al. (2019)	PT22	NM_015100.3	c.3591_3592delTG	p.S1197Rfs*4	NM_015100.4:c.3591_3592del	NP_055915.2:p.(Ser1197ArgfsTer4)	Frameshift	Unknown	Yes
71	Batzir et al. (2019)	PT23	NM_015100.3	c.1669G>T	p.E557*	NM_015100.4:c.1669G>T	NP_055915.2:p.(Glu557Ter)	Nonsense	de novo	Yes
72	Batzir et al. (2019)	PT25	NM_015100.3	c.3456_3457del	p.E1154Tfs*4	NM_015100.4:c.3456_3457del	NP_055915.2:p.(Glu1154ThrfsTer4)	Frameshift	de novo	Yes
73	Reuter et al.(2020)	157	NM_015100.3	c.3403delG	p.Glu1135Argfs*3	NM_015100.4:c.3403del	NP_055915.2:p.(Glu1135ArgfsTer3)	Frameshift	de novo	Yes
74	Ferretti et al. (2019)	-	NM_015100.3	c.2711T>G	p.Leu904*	NM_015100.4:c.2711T>G	NP_055915.2:p.(Leu904Ter)	Nonsense	de novo	Yes
75	Samanta et al.2019	-	NM_015100	c.2990G>A	p.Arg997Gln	NM_015100.4:c.2990G>A	NP_055915.2:p.(Arg997Gln)	Missense	de novo	Yes
76	Du et al.2018	ASD-817	NM_015100.3	c.1178_1181delinsCC	p.H393Pfs*10	NM_015100.4:c.1178_1181delinsCC	NP_055915.2:p.(His393ProfsTer10)	Frameshift	de novo	NO
77	Dentici et al.2017	-	NM_015100.3	c.2820dupG	p.Asn941Glufs*3	NM_015100.4:c.2820dup	NP_055915.2:p.(Asn941GlufsTer3)	Frameshift	de novo	Yes
78	Wang et al.2016	M19813	NM_001194937.1	c.538C>T	p.Gln127*	NM_015100.4:c.538C>T	NP_055915.2:p.(Gln180Ter)	Nonsense	de novo	Yes
79	Tan et al.2016	-	NM_015100.4	c.1277_1278insC	p.Pro426_Glu427insTer	NM_015100.4:c.1277dup	NP_055915.2:p.(Glu427Ter)	Frameshift	de novo	Yes
80	Hildebrand et al.2020	-	NM_015100	c.2497C>A	p.H833N	NM_015100.4:c.2497C>A	NP_055915.2:p.(His833Asn)	Missense	unknown	NO
81	Jin et al.(2017)	1-07689	NM_015100.3	c.1558_1559delinsT	p.Asp520fs	NM_015100.4:c.1558_1559delinsT	NP_055915.2:p.(Asp520PhefsTer7)	Frameshift	de novo	Yes
82	Mauro Longon et al.(2017)	T57	NM_145796	c.2350_2353del	p.F784fs	NM_015100.4:c.2635_2638del	NP_055915.2:p.(Phe879ProfsTer8)	Frameshift	de novo	Yes
83	Nagy, Dóra et al(2022)	L01	NM_015100	c.2873_2874delCA	p.Ala958Valfs*6	NM_015100.4:c.2873_2874del	NP_055915.2:p.(Ala958ValfsTer6)	Frameshift	de novo	Yes
84	Nagy, Dóra et al(2022)	L02	NM_015100	c.2763del	p.Thr922Leufs*6	NM_015100.4:c.2763del	NP_055915.2:p.(Thr922LeufsTer6)	Frameshift	de novo	Yes
85	Nagy, Dóra et al(2022)	G01	NM_015100	c.1522C>T	p.Arg508*	NM_015100.4:c.1522C>T	NP_055915.2:p.(Arg508Ter)	Nonsense	unknown	Yes
86	Nagy, Dóra et al(2022)	G02	NM_015100	c.1522C>T	p.Arg508*	NM_015100.4:c.1522C>T	NP_055915.2:p.(Arg508Ter)	Nonsense	maternally inherited	Yes
87	Nagy, Dóra et al(2022)	W01	NM_015100	c.2190T>G	p.Tyr730*	NM_015100.4:c.2190T>G	NP_055915.2:p.(Tyr730Ter)	Nonsense	de novo	Yes
88	Nagy, Dóra et al(2022)	S01	NM_015100	c.3259C>T	p.Arg1087*	NM_015100.4:c.3259C>T	NP_055915.2:p.(Arg1087Ter)	Nonsense	de novo	Yes
89	Nagy, Dóra et al(2022)	D01	NM_015100	c.2258G>A	p.Cys753Tyr	NM_015100.4:c.2258G>A	NP_055915.2:p.(Cys753Tyr)	Missense	de novo	Yes
90	Nagy, Dóra et al(2022)	R01	NM_015100	c.600dupT	p.Gly201Trpfs*114	NM_015100.4:c.600dup	NP_055915.2:p.(Gly201TrpfsTer114)	Frameshift	de novo	Yes
91	Nagy, Dóra et al(2022)	R02	NM_015100	c.2103delT	p.Pro701fs*64	NM_015100.4:c.2103del	NP_055915.2:p.(Val702TyrfsTer17)	Frameshift	de novo	Yes
92	Nagy, Dóra et al(2022)	US01	NM_015100	c.1180_1181delAT	P.Met394Valfs*9	NM_015100.4:c.1180_1181del	NP_055915.2:p.(Met394ValfsTer9)	Frameshift	de novo	Yes
93	Nagy, Dóra et al(2022)	US02	NM_015100	c.2545G>T	p.Gly849*	NM_015100.4:c.2545G>T	NP_055915.2:p.(Gly849Ter)	Nonsense	de novo	Yes
94	Nagy, Dóra et al(2022)	NL01	NM_015100	Deletion 1q21.3 encompassing whole POGZ-gene				Deletion	de novo	Yes
95	Nagy, Dóra et al(2022)	US03	NM_015100	c.3196A>T	p.Lys1066*	NM_015100.4:c.3196A>T	NP_055915.2:p.(Lys1066Ter)	Nonsense	unknown	Yes
96	Murch O et al(2022)	1	NM_015100.3	c.1005delG	p.(Pro336Glnfs*23)	NM_015100.4:c.1005del	NP_055915.2:p.(Pro336GlnfsTer23)	Frameshift	de novo	Yes
97	Murch O et al(2022)	2	NM_015100.3	c.1640_1650​delTTCCAAGTGGC	p.(Cys547*)	NM_015100.4:c.1640_1650del	NP_055915.2:p.(Cys547Ter)	Nonsense	de novo	Yes
98	Murch O et al(2022)	3	NM_015100.3	c.2020delC	p.(Arg674Valfs*9)	NM_015100.4:c.2020del	NP_055915.2:p.(Arg674ValfsTer9)	Frameshift	Pat Inherited	Yes
99	Murch O et al(2022)	4	NM_015100.3	c.2080C>T	p.(Arg694*)	NM_015100.4:c.2080C>T	NP_055915.2:p.(Arg694Ter)	Nonsense	Mat inherited	Yes
100	Murch O et al(2022)	5	NM_015100.3	c.2080C>T	p.(Arg694*)	NM_015100.4:c.2080C>T	NP_055915.2:p.(Arg694Ter)	Nonsense	Mat inherited	Yes
101	Murch O et al(2022)	6	NM_015100.3	c.2080C>T	p.(Arg694*)	NM_015100.4:c.2080C>T	NP_055915.2:p.(Arg694Ter)	Nonsense	Unknown	Yes
102	Murch O et al(2022)	7	NM_015100.3	c.2310C>G	p.(Tyr770*)	NM_015100.4:c.2310C>G	NP_055915.2:p.(Tyr770Ter)	Nonsense	de novo	Yes
103	Murch O et al(2022)	8	NM_015100.3	c.2520_2521delCA	p.(His840Glnfs*23)	NM_015100.4:c.2520_2521del	NP_055915.2:p.(His840GlnfsTer23)	Frameshift	de novo	Yes
104	Murch O et al(2022)	9	NM_015100.3	c.2711T>A	p.(Leu904*)	NM_015100.4:c.2711T>A	NP_055915.2:p.(Leu904Ter)	Nonsense	de novo	Yes
105	Murch O et al(2022)	10	NM_015100.3	c.2933_2934dupTT	p.(Arg979Phefs*3)	NM_015100.4:c.2933_2934dup	NP_055915.2:p.(Arg979PhefsTer3)	Frameshift	de novo	Yes
106	Murch O et al(2022)	11	NM_015100.3	c.3001C>T	p.(Arg1001*)	NM_015100.4:c.3001C>T	NP_055915.2:p.(Arg1001Ter)	Nonsense	de novo	Yes
107	Murch O et al(2022)	12	NM_015100.3	c.3354_3355delCTinsT	p.(Leu1119Cysfs*3)	NM_015100.4:c.3354del	NP_055915.2:p.(Leu1119CysfsTer3)	Frameshift	de novo	Yes
108	Murch O et al.(2022)	13	NM_015100.3	c.2096C>T	p.(Thr699Ile)	NM_015100.4:c.2096C>T	NP_055915.2:p.(Thr699Ile)	Missense	de novo	Yes
109	Villalba MF et al.(2022)	-	NM_015100.3	c.3447_3448delAG	p.Val1150GlyfsX8	NM_015100.4:c.3447_3448del	NP_055915.2:p.(Val1150GlyfsTer8)	Frameshift	de novo	Yes
110	Garde A et al.(2021)	Patient 1	NM_015100.3	c.3206_3207delAT	p.Tyr1069*	NM_015100.4:c.3206_3207del	NP_055915.2:p.(Tyr1069Ter)	Frameshift	de novo	Yes
111	Garde A et al.(2021)	Patient 2	NM_015100.3	c.1524-3C>G	p.?	NM_015100.4:c.1524-3C>G	NP_055915.2:p.?	Splice	Inherited from the father (affected)	Yes
112	Garde A et al.(2021)	Patient 3	NM_015100.3	c.1524-3C>G	p.?	NM_015100.4:c.1524-3C>G	NP_055915.2:p.?	Splice	Inherited from the father (affected)	Yes
113	Garde A et al.(2021)	Patient 4	NM_015100.3	c.2451C>A	p.Cys817*	NM_015100.4:c.2451C>A	NP_055915.2:p.(Cys817Ter)	Nonsense	de novo	Yes
114	Garde A et al.(2021)	Patient 5	NM_015100.3	c.2451C>A	p.Asn882Lysfs*14	NM_015100.4:c.2451C>A	NP_055915.2:p.(Cys817Ter)	Frameshift	de novo	Yes
115	Garde A et al.(2021)	Patient 6	NM_015100.3	c.2400dup	p.Lys701Glnfs*7	NM_015100.4:c.2400dup	NP_055915.2:p.(Lys801GlnfsTer7)	Frameshift	de novo	Yes
116	Garde A et al.(2021)	Patient 7	NM_015100.3	c.2836delG	p.Asp937Metfs*12	NM_015100.4:c.2836del	NP_055915.2:p.(Asp946MetfsTer12)	Frameshift	de novo	Yes
117	Garde A et al.(2021)	Patient 8	NM_015100.3	c.2545+1delG	p. ?	NM_015100.4:c.2545+1del	NP_055915.2:p.?	Splice	de novo	Yes
118	Garde A et al.(2021)	Patient 9	NM_015100.3	c.566del	p.Pro189Glnfs*21	NM_015100.4:c.566del	NP_055915.2:p.(Pro189GlnfsTer21)	Frameshift	de novo	Yes
119	Garde A et al.(2021)	Patient 10	NM_015100.3	c.1727T>C	p.Leu576Pro	NM_015100.4:c.1727T>C	NP_055915.2:p.(Leu576Pro)	Missense	de novo	Yes
120	Garde A et al.(2021)	Patient 11	NM_015100.3	c.3914T>G	p.Leu1305Arg	NM_015100.4:c.3914T>G	NP_055915.2:p.(Leu1305Arg)	Missense	de novo	Yes
121	Garde A et al.(2021)	Patient 12	NM_015100.3	c.3312del	p.Phe1104Leufs*18	NM_015100.4:c.3312del	NP_055915.2:p.(Phe1104LeufsTer18)	Frameshift	de novo	Yes
122	Garde A et al.(2021)	Patient 13	NM_015100.3	c.2092C>T	p.Arg698*	NM_015100.4:c.2092C>T	NP_055915.2:p.(Arg698Ter)	Nonsense	de novo	Yes
123	Garde A et al.(2021)	Patient 14	NM_015100.3	c.3118G>A	p.Glu1040Lys	NM_015100.4:c.3118G>A	NP_055915.2:p.(Glu1040Lys)	Missense	de novo	Yes
124	Garde A et al.(2021)	Patient 15	NM_015100.3	c.1180_1181del	p.Met394Valfs*9	NM_015100.4:c.1180_1181del	NP_055915.2:p.(Met394ValfsTer9)	Frameshift	de novo	Yes
125	Garde A et al.(2021)	Patient 16	NM_015100.3	c.1180_1181del	p.Met394Valfs*9	NM_015100.4:c.1180_1181del	NP_055915.2:p.(Met394ValfsTer9)	Frameshift	de novo	Yes
126	Garde A et al.(2021)	Patient 17	NM_015100.3	c.2310C>G	p.Tyr770*	NM_015100.4:c.2310C>G	NP_055915.2:p.(Tyr770Ter)	Nonsense	de novo	Yes
127	Garde A et al.(2021)	Patient 18	NM_015100.3	c.2469del	p.Thr824Profs*30	NM_015100.4:c.2469del	NP_055915.2:p.(Thr824ProfsTer30)	Frameshift	de novo	Yes
128	Garde A et al.(2021)	Patient 19	NM_015100.3	c.1496G>T	p.Cys499Phe	NM_015100.4:c.1496G>T	NP_055915.2:p.(Cys499Phe)	Missense	de novo	Yes
129	Mahjani, Behrang et al.(2021)	2	NM_015100.3	c.3689del	p.C1230Ffs*35	NM_015100.4:c.3689del	NP_055915.2:p.(Cys1230PhefsTer35)	Frameshift	NA	NO
130	Mahjani, Behrang et al.(2021)	7	NM_015100.3	c.3456_3457del	p.E1154Tfs*4	NM_015100.4:c.3456_3457del	NP_055915.2:p.(Glu1154ThrfsTer4)	Frameshift	NA	NO
131	Mahjani, Behrang et al.(2021)	8	NM_015100.3	c.2989C>T	p.R997*	NM_015100.4:c.2989C>T	NP_055915.2:p.(Arg997Ter)	Nonsense	NA	NO
132	Mahjani, Behrang et al.(2021)	10	NM_015100.3	c.1580A>G	p.D527G	NM_015100.4:c.1580A>G	NP_055915.2:p.(Asp527Gly)	Missense	NA	NO
133	Mahjani, Behrang et al.(2021)	11	NM_015100.3	c.1504del	p.R502Gfs*2	NM_015100.4:c.1504del	NP_055915.2:p.(Arg502GlyfsTer2)	Frameshift	NA	NO
134	Dal, Sameer et al.(2020)	-	NM_015100.3	c.3631C>T	p.Arg1211*	NM_015100.4:c.3631C>T	NP_055915.2:p.(Arg1211Ter)	Nonsense	de novo	Yes
135	Giraldo-Ocampo, Sebastian et al. （22）	-	NM_015100.3	c.3308del	p.Leu1103Profs*19	NM_015100.4:c.3308del	NP_055915.2:p.(Leu1103ProfsTer19)	Frameshift	NA	Yes
136	Trimarchi G et al.(2021)	-	NM_015100.4	c.2546-1G>A	p.?	NM_015100.4:c.2546-1G>A	NP_055915.2:p.?	Splice	de novo	Yes
137	Wright CM et al.（2022）	-	NM_015100.3	c.3022C>T	p.Arg1008*	NM_015100.4:c.3022C>T	NP_055915.2:p.(Arg1008Ter)	Nonsense	de novo	Yes
138	Donnarumma B et al.(2021)	-	NM_015100.3	c.2482dupG	p.Asp828GlyfsTer36	NM_015100.4:c.2482dup	NP_055915.2:p.(Asp828GlyfsTer36)	Frameshift	de novo	Yes
139	Bruno LP et al.(2021)	-	NM_145796.3	c.2716C>T	p.Arg906*	NM_015100.4:c.3001C>T	NP_055915.2:p.(Arg1001Ter)	Nonsense	de novo	Yes
140	Merriweather A et al.（2022）	-	NM_015100.3	c.2546-20T>A	-	NM_015100.4:c.2546-20T>A	NP_055915.2:p.?	intronic	de novo	Yes
141	Pascolini G et al.（2020）	-	NM_015100.3	c.3631C>T	p.Arg1211*	NM_015100.4:c.3631C>T	NP_055915.2:p.(Arg1211Ter)	Nonsense	de novo	Yes
